# Supplementary material for: Theoretical Evaluation of Potential Cytotoxicity of Graphene Quantum Dot to Adsorbed DNA
Source: Materials (Basel). 2022 Oct 23;15(21):7435. doi: 10.3390/ma15217435 (PMC9654448; doi:10.3390/ma15217435)
Supplement: Supplementary file 1 [file materials-15-07435-s001.zip]

Archive with 1 entries (1 files):
- materials-1975961-supplementary.pdf
